# Supplementary material for: A circadian rhythm-related gene signature for prognosis, invasion and immune microenvironment of breast cancer
Source: Front Genet. 2023 Jan 5;13:1104338. doi: 10.3389/fgene.2022.1104338 (PMC9849377; doi:10.3389/fgene.2022.1104338)
Supplement: Supplementary file 1 [file Table1.XLSX]

## Sheet: TCGA
---
title: "TCGA_BRCA Data Processing"
output: html_document
date: '2022-12-13'
---
```{r setup, include=FALSE}
knitr::opts_chunk$set(echo = TRUE)
```
### 1.数据下载
```{r}
proj = "TCGA-BRCA"
if(T){
download.file(url = paste0("https://gdc.xenahubs.net/download/",proj, ".htseq_counts.tsv.gz"),destfile = paste0(proj,".htseq_counts.tsv.gz"))
download.file(url = paste0("https://gdc.xenahubs.net/download/",proj, ".GDC_phenotype.tsv.gz"),destfile = paste0(proj,".GDC_phenotype.tsv.gz"))
download.file(url = paste0("https://gdc.xenahubs.net/download/",proj, ".survival.tsv"),destfile = paste0(proj,".survival.tsv"))
}
```
### 2.生存信息与临床信息
```{r}
clinical = read.delim(paste0(proj,".GDC_phenotype.tsv.gz"),fill = T,header = T,sep = "\t")
surv = read.delim(paste0(proj,".survival.tsv"),header = T)
clinical[1:4,1:4]
head(surv)
```
### 3.表达矩阵行名ID转换
```{r}
dat = read.table(paste0(proj,".htseq_counts.tsv.gz"),check.names = F,row.names = 1,header = T)
#逆转log
dat = as.matrix(2^dat - 1)
dat[1:4,1:4]
# 用apply转换为整数矩阵
exp = apply(dat, 2, as.integer)
exp[1:4,1:4] #行名消失
rownames(exp) = rownames(dat)
exp[1:4,1:4]
```{r}
library(stringr)
# 行名ID转换：
head(rownames(exp))
library(AnnoProbe)
annoGene(rownames(exp),ID_type = "ENSEMBL") # 转换不了
rownames(exp) = str_split(rownames(exp),"\\.",simplify = T)[,1];head(rownames(exp))
re = annoGene(rownames(exp),ID_type = "ENSEMBL");head(re)
library(tinyarray)
exp = trans_array(exp,ids = re,from = "ENSEMBL",to = "SYMBOL")
exp[1:4,1:4]
```
### 4.基因过滤
仅保留在一半以上样本里表达的基因
```{r}
exp = exp[apply(exp, 1, function(x) sum(x > 0) > 0.5*ncol(exp)), ]
nrow(exp)
```
### 5.分组信息获取
根据样本ID的第14-15位，给样本分组（tumor和normal）
```{r}
table(str_sub(colnames(exp),14,15))
Group = ifelse(as.numeric(str_sub(colnames(exp),14,15)) < 10,'tumor','normal')
Group = factor(Group,levels = c("normal","tumor"))
table(Group)
```
### 6.保存数据
```{r}
save(exp,Group,proj,clinical,surv,file = paste0(proj,".Rdata"))
```
## R Markdown
This is an R Markdown document. Markdown is a simple formatting syntax for authoring HTML, PDF, and MS Word documents. For more details on using R Markdown see <http://rmarkdown.rstudio.com>.
When you click the **Knit** button a document will be generated that includes both content as well as the output of any embedded R code chunks within the document. You can embed an R code chunk like this:
```{r cars}
summary(cars)
```
## Including Plots
You can also embed plots, for example:
```{r pressure, echo=FALSE}
plot(pressure)
```
Note that the `echo = FALSE` parameter was added to the code chunk to prevent printing of the R code that generated the plot.

## Sheet: GSE20685
---
title: "GSE20685_Data processing"
output: html_document
date: '2022-12-13'
---
```{r setup, include=FALSE}
knitr::opts_chunk$set(echo = TRUE)
#数据下载
rm(list = ls())
library(GEOquery)
#先去网页确定是否是表达芯片数据，不是的话不能用本流程。
gse_number = "GSE20685"
eSet <- getGEO(gse_number, destdir = '.', getGPL = F)
class(eSet)
length(eSet)
eSet = eSet[[1]]
#(1)提取表达矩阵exp
exp <- exprs(eSet)
dim(exp)
exp[1:4,1:4]
#检查矩阵是否正常，如果是空的就会报错，空的和有负值的、有异常值的矩阵需要处理原始数据。
#如果表达矩阵为空，大多数是转录组数据，不能用这个流程(后面另讲)。
#自行判断是否需要log
#exp = log2(exp+1)
boxplot(exp)
boxplot(limma::normalizeBetweenArrays(exp))#整齐
#(2)提取临床信息
pd <- pData(eSet)
#(3)让exp列名与pd的行名顺序完全一致
p = identical(rownames(pd),colnames(exp));p
if(!p) exp = exp[,match(rownames(pd),colnames(exp))]
#(4)提取芯片平台编号
gpl_number <- eSet@annotation;gpl_number
save(gse_number,pd,exp,gpl_number,file = "step1output.Rdata")
```
## R Markdown
This is an R Markdown document. Markdown is a simple formatting syntax for authoring HTML, PDF, and MS Word documents. For more details on using R Markdown see <http://rmarkdown.rstudio.com>.
When you click the **Knit** button a document will be generated that includes both content as well as the output of any embedded R code chunks within the document. You can embed an R code chunk like this:
```{r cars}
summary(cars)
```
## Including Plots
You can also embed plots, for example:
```{r pressure, echo=FALSE}
plot(pressure)
```
Note that the `echo = FALSE` parameter was added to the code chunk to prevent printing of the R code that generated the plot.
load(file = "step1output.Rdata")
library(stringr)
#1.探针注释的获取-----------------
#捷径
library(tinyarray)
find_anno(gpl_number)
ids <- AnnoProbe::idmap('GPL570')
library(hgu133plus2.db)
ids <- toTable(hgu133plus2SYMBOL)
#四种方法，方法1里找不到就从方法2找，以此类推。
#方法1 BioconductorR包(最常用)
gpl_number
#http://www.bio-info-trainee.com/1399.html
if(!require(hgu133plus2.db))BiocManager::install("hgu133plus2.db")
library(hgu133plus2.db)
ls("package:hgu133plus2.db")
ids <- toTable(hgu133plus2SYMBOL)
head(ids)
save(exp,ids,gse_number,file = "step2output.Rdata")

## Sheet: GSE21653
---
title: "GSE21653_Data processing"
output: html_document
date: '2022-12-13'
---
```{r setup, include=FALSE}
knitr::opts_chunk$set(echo = TRUE)
#数据下载
rm(list = ls())
library(GEOquery)
#先去网页确定是否是表达芯片数据，不是的话不能用本流程。
gse_number = "GSE21653"
eSet <- getGEO(gse_number, destdir = '.', getGPL = F)
class(eSet)
length(eSet)
eSet = eSet[[1]]
#(1)提取表达矩阵exp
exp <- exprs(eSet)
dim(exp)
exp[1:4,1:4]
#检查矩阵是否正常，如果是空的就会报错，空的和有负值的、有异常值的矩阵需要处理原始数据。
#如果表达矩阵为空，大多数是转录组数据，不能用这个流程(后面另讲)。
#自行判断是否需要log
#exp = log2(exp+1)
boxplot(exp)
boxplot(limma::normalizeBetweenArrays(exp))#整齐
#(2)提取临床信息
pd <- pData(eSet)
#(3)让exp列名与pd的行名顺序完全一致
p = identical(rownames(pd),colnames(exp));p
if(!p) exp = exp[,match(rownames(pd),colnames(exp))]
#(4)提取芯片平台编号
gpl_number <- eSet@annotation;gpl_number
save(gse_number,pd,exp,gpl_number,file = "step1output.Rdata")
```
## R Markdown
This is an R Markdown document. Markdown is a simple formatting syntax for authoring HTML, PDF, and MS Word documents. For more details on using R Markdown see <http://rmarkdown.rstudio.com>.
When you click the **Knit** button a document will be generated that includes both content as well as the output of any embedded R code chunks within the document. You can embed an R code chunk like this:
```{r cars}
summary(cars)
```
## Including Plots
You can also embed plots, for example:
```{r pressure, echo=FALSE}
plot(pressure)
```
Note that the `echo = FALSE` parameter was added to the code chunk to prevent printing of the R code that generated the plot.
load(file = "step1output.Rdata")
library(stringr)
#1.探针注释的获取-----------------
#捷径
library(tinyarray)
find_anno(gpl_number)
ids <- AnnoProbe::idmap('GPL570')
library(hgu133plus2.db)
ids <- toTable(hgu133plus2SYMBOL)
#四种方法，方法1里找不到就从方法2找，以此类推。
#方法1 BioconductorR包(最常用)
gpl_number
#http://www.bio-info-trainee.com/1399.html
if(!require(hgu133plus2.db))BiocManager::install("hgu133plus2.db")
library(hgu133plus2.db)
ls("package:hgu133plus2.db")
ids <- toTable(hgu133plus2SYMBOL)
head(ids)
save(exp,ids,gse_number,file = "step2output.Rdata")

## Sheet: GSE58812
---
title: "GSE58812_Data processing"
output: html_document
date: '2022-12-13'
---
```{r setup, include=FALSE}
knitr::opts_chunk$set(echo = TRUE)
#数据下载
rm(list = ls())
library(GEOquery)
#先去网页确定是否是表达芯片数据，不是的话不能用本流程。
gse_number = "GSE58812"
eSet <- getGEO(gse_number, destdir = '.', getGPL = F)
class(eSet)
length(eSet)
eSet = eSet[[1]]
#(1)提取表达矩阵exp
exp <- exprs(eSet)
dim(exp)
exp[1:4,1:4]
#检查矩阵是否正常，如果是空的就会报错，空的和有负值的、有异常值的矩阵需要处理原始数据。
#如果表达矩阵为空，大多数是转录组数据，不能用这个流程(后面另讲)。
#自行判断是否需要log
#exp = log2(exp+1)
boxplot(exp)
boxplot(limma::normalizeBetweenArrays(exp))#整齐
#(2)提取临床信息
pd <- pData(eSet)
#(3)让exp列名与pd的行名顺序完全一致
p = identical(rownames(pd),colnames(exp));p
if(!p) exp = exp[,match(rownames(pd),colnames(exp))]
#(4)提取芯片平台编号
gpl_number <- eSet@annotation;gpl_number
save(gse_number,pd,exp,gpl_number,file = "step1output.Rdata")
```
## R Markdown
This is an R Markdown document. Markdown is a simple formatting syntax for authoring HTML, PDF, and MS Word documents. For more details on using R Markdown see <http://rmarkdown.rstudio.com>.
When you click the **Knit** button a document will be generated that includes both content as well as the output of any embedded R code chunks within the document. You can embed an R code chunk like this:
```{r cars}
summary(cars)
```
## Including Plots
You can also embed plots, for example:
```{r pressure, echo=FALSE}
plot(pressure)
```
Note that the `echo = FALSE` parameter was added to the code chunk to prevent printing of the R code that generated the plot.
load(file = "step1output.Rdata")
library(stringr)
#1.探针注释的获取-----------------
#捷径
library(tinyarray)
find_anno(gpl_number)
ids <- AnnoProbe::idmap('GPL570')
library(hgu133plus2.db)
ids <- toTable(hgu133plus2SYMBOL)
#四种方法，方法1里找不到就从方法2找，以此类推。
#方法1 BioconductorR包(最常用)
gpl_number
#http://www.bio-info-trainee.com/1399.html
if(!require(hgu133plus2.db))BiocManager::install("hgu133plus2.db")
library(hgu133plus2.db)
ls("package:hgu133plus2.db")
ids <- toTable(hgu133plus2SYMBOL)
head(ids)
save(exp,ids,gse_number,file = "step2output.Rdata")

## Sheet: GSE188600
---
title: "GSE188600 Data Processing"
output: html_document
date: '2022-12-13'
---
```{r setup, include=FALSE}
knitr::opts_chunk$set(echo = TRUE)
rm(list = ls())
options(stringsAsFactors = F)
library(dplyr)
library(Seurat)
library(patchwork)
install.packages("Matrix")
#读取数据
dir("01_data/")
pbmc.data <- Read10X(data.dir = "01_data/")
pbmc <- CreateSeuratObject(counts = pbmc.data,
project = "GSM5686673",
min.cells = 3,
min.features = 200)
pbmc
pbmc[["percent.mt"]] <- PercentageFeatureSet(pbmc, pattern = "^MT-")
head(pbmc@meta.data, 3)
VlnPlot(pbmc,
features = c("nFeature_RNA",
"nCount_RNA",
"percent.mt"),
ncol = 3)
#三个指标的关联性
plot1 <- FeatureScatter(pbmc,
feature1 = "nCount_RNA",
feature2 = "percent.mt")
plot2 <- FeatureScatter(pbmc,
feature1 = "nCount_RNA",
feature2 = "nFeature_RNA")
plot1 + plot2
#过滤
pbmc <- subset(pbmc,
subset = nFeature_RNA > 200 &
nFeature_RNA < 4500 &
percent.mt < 10)
dim(pbmc)
# 数据归一化，找高变化基因
pbmc <- NormalizeData(pbmc)
pbmc@assays$RNA[30:34,1:3]
# 有三种算法：vst、mean.var.plot、dispersion；默认选择2000个HVG
pbmc <- FindVariableFeatures(pbmc,
selection.method = "vst",
nfeatures = 2000)
top10 <- head(VariableFeatures(pbmc), 10);top10
plot1 <- VariableFeaturePlot(pbmc)
plot2 <- LabelPoints(plot = plot1,
points = top10,
repel = TRUE)
plot1 + plot2
#标准化和降维
all.genes <- rownames(pbmc)
pbmc <- ScaleData(pbmc, features = all.genes)
pbmc[["RNA"]]@scale.data[30:34,1:3]
#线性PCA
pbmc <- RunPCA(pbmc, features = VariableFeatures(object = pbmc))
# 查看前三个主成分由哪些feature组成
print(pbmc[["pca"]], dims = 1:5, nfeatures = 5)
VizDimLoadings(pbmc, dims = 1:2, reduction = "pca")
#每个主成分对应基因的热图
DimHeatmap(pbmc, dims = 1:15, cells = 500, balanced = TRUE)
# 应该选多少个主成分进行后续分析
ElbowPlot(pbmc)
pbmc <- JackStraw(pbmc, num.replicate = 100)
pbmc <- ScoreJackStraw(pbmc, dims = 1:20)
JackStrawPlot(pbmc, dims = 1:20)
#PC1和2
DimPlot(pbmc, reduction = "pca")+ NoLegend()
# 因为我们前面挑选了10个PCs，所以这里dims定义为10个
pbmc <- FindNeighbors(pbmc, dims = 1:13)
pbmc <- FindClusters(pbmc, resolution = 0.5) #分辨率
# 结果聚成几类，用Idents查看
length(levels(Idents(pbmc)))
#UMAP
pbmc <- RunUMAP(pbmc, dims = 1:13)
DimPlot(pbmc, reduction = "umap")
#single R注释
# 注释
BiocManager::install("celldex")
library(celldex)
library(SingleR)
ref <- celldex::HumanPrimaryCellAtlasData()
#因为下载太慢，使用了提前存好的本地数据
#ref <- get(load("../single_ref/ref_Hematopoietic.RData"))
library(BiocParallel)
pred.scRNA <- SingleR(test = pbmc@assays$RNA@data,
ref = ref,
labels = ref$label.main,
clusters = pbmc@active.ident)
pred.scRNA$pruned.labels
## [1] "Monocytes" "CD4+ T cells" "Erythroid cells" "B cells"
## [5] "Monocytes" "CD4+ T cells" "CD8+ T cells" "HSCs"
## [9] "HSCs"
plotScoreHeatmap(pred.scRNA, clusters=pred.scRNA@rownames, fontsize.row = 9,show_colnames = T)
FeaturePlot(pbmc, features = c("STXBP5", "CYP27A1", "TAGLN2", "SIPA1L1", "ZNF485", "IFNG", "FOXJ1", "TP53I11", "CEACAM1", "TCF7", "PPA2", "MAK", "EMP1", "NDRG2", "DGAT1", "RGL3", "TULP4", "CABYR"))
FeaturePlot(pbmc, features = c("IFNG","TCF7"))
VlnPlot(pbmc, features = c("IFNG","TCF7"))
VlnPlot(pbmc, features = c("IFNG"))
#可以拿count数据画
VlnPlot(pbmc, features = c("IFNG","TCF7"), slot = "counts", log = TRUE)
new.cluster.ids <- c( "Macrophage",
"DC",
"T_cells",
"Monocyte",
"NK_cell",
"T_cells",
"T_cells",
"T_cells")
names(new.cluster.ids) <- levels(pbmc)
pbmc <- RenameIdents(pbmc, new.cluster.ids)
DimPlot(pbmc,
reduction = "umap",
label = TRUE,
pt.size = 0.5) + NoLegend()
```
## R Markdown
This is an R Markdown document. Markdown is a simple formatting syntax for authoring HTML, PDF, and MS Word documents. For more details on using R Markdown see <http://rmarkdown.rstudio.com>.
When you click the **Knit** button a document will be generated that includes both content as well as the output of any embedded R code chunks within the document. You can embed an R code chunk like this:
```{r cars}
summary(cars)
```
## Including Plots
You can also embed plots, for example:
```{r pressure, echo=FALSE}
plot(pressure)
```
Note that the `echo = FALSE` parameter was added to the code chunk to prevent printing of the R code that generated the plot.
